# Supplementary material for: Effect of Brewing Methods on Acrylamide Content and Antioxidant Activity: Studying Eight Different Filter Coffee Preparations
Source: Antioxidants (Basel). 2023 Oct 21;12(10):1888. doi: 10.3390/antiox12101888 (PMC10604660; doi:10.3390/antiox12101888)
Supplement: Supplementary file 1 [file antioxidants-12-01888-s001.zip]

Archive with 1 entries (1 files):
- antioxidants-2658682-supplementary.pptx
